# Supplementary material for: Enhancing the fairness of AI prediction models by Quasi-Pareto improvement among heterogeneous thyroid nodule population
Source: Nat Commun. 2024 Mar 4;15:1958. doi: 10.1038/s41467-024-44906-y (PMC10912763; doi:10.1038/s41467-024-44906-y)
Supplement: Supplementary file 4 — Source Data [file 41467_2024_44906_MOESM4_ESM.xlsx]

## Sheet: Figure 2a
Figure 2a
	Thyroid Cancer Patients	Patient Num	Train Set	Valid Set	Test Set	AUROC Estimate	CI low	CI high
	All	123301	217749	71353	71353	0.838	0.8112	0.8712
	Subgroup
	Age
	0-20	18480	35487	11829	11829	0.828	0.7726	0.8902
	21-35	26380	41750	13917	13917	0.8351	0.802	0.887
	35-60	59420	93937	31312	31312	0.8673	0.8111	0.9242
	>60	19021	46575	14295	14295	0.8582	0.8327	0.8971
	Sex
	Female	62401	126125	48708	48708	0.8556	0.8328	0.9021
	Male	60900	91624	22645	22645	0.8456	0.8144	0.8995
	Nodule Size (mm)
	<10	71081	127562	49187	49187	0.8453	0.8111	0.8981
	>10	52220	90187	22166	22166	0.8225	0.7876	0.8868
	Histological Subtypes
	Papillary Thyroid Cancer	85572	153063	51021	51021	0.87	0.848	0.9031
	Follicular Thyroid Cancer	4102	19035	6345	6345	0.5971	0.562	0.6474
	Medullary Thyroid Cancer	997	9222	1844	1844	0.6714	0.6381	0.7238
	Hospitals
	Tertiary Hospital	85572	153063	51021	51021	0.8634	0.832	0.8973
	Community Hospital	32630	36429	12143	12143	0.606	0.548	0.658

## Sheet: Figure 2b
Figure 2b
	Model Name	Dataset	Initial Parameters	Model Framework	AUROC (95% CI)
	Divide – PTC	Papillary Thyroid Cancer	ImageNet	Resnet18	0.861 (0.837 - 0.897)
	Divide – FTC	Follicular Thyroid Cancer			0.774 (0.755 - 0.811)
	Divide – MTC	Medullary Thyroid Cancer			0.742 (0.693 – 0.769)
	Divide – TH	Tertiary Hospital			0.833 (0.778 – 0.851)
	Divide – CH	Community Hospital			0.743 (0.740 – 0.809)

## Sheet: Figure 2c
Figure 2b
	Figure 2 (c) source data
	Mix training	X-axis	‘0’	'18214'	'36429'	'72858'	'153063'
	(1)	PTC	0.4953	0.7459	0.791	0.8204	0.8662
		FTC	0.6712	0.6958	0.7471	0.704	0.5973
	Mix training	X-axis	‘0’	'18214'	'36429'	'72858'	'153063'
	(2)	PTC	0.5142	0.772	0.803	0.8232	0.8843
		MTC	0.6068	0.6729	0.7631	0.7403	0.6712
	Mix training	X-axis	‘0’	'18214'	'36429'	'72858'	'153063'
	(3)	TH	0.495	0.7502	0.8217	0.8411	0.8629
		CH	0.597	0.6747	0.7287	0.7076	0.6063

## Sheet: Figure 4a
Figure 2b
	Thyroid Cancer Patients	Patient Num	Train Set	Valid Set	Test Set	Estimate	CI low	CI high
	All	123301	217749	71353	71353
	Mix training					0.8384	0.8108	0.8708
	Quasi Pareto					0.8778	0.8523	0.9227
	Histological Subtypes
	Papillary Thyroid Cancer	85572	153063	51021	51021
	Mix training					0.87	0.848181	0.9031
	Quasi Pareto					0.8801	0.8423	0.9201
	Follicular Thyroid Cancer	4102	19035	6345	6345
	Mix training					0.597	0.5623	0.6473
	Quasi Pareto					0.8098	0.7812	0.8503
	Medullary Thyroid Cancer	997	9222	1844	1844
	Mix training					0.671	0.638	0.724
	Quasi Pareto					0.7832	0.7529	0.7972
	Hospitals
	Tertiary Hospital	85572	153063	51021	51021
	Mix training					0.8635	0.832	0.8973
	Quasi Pareto					0.8772	0.8523	0.9
	Commentity Hospital	32630	36429	12143	12143
	Mix training					0.606	0.548	0.6585
	Quasi Pareto					0.7793	0.748	0.809

## Sheet: Figure 4b
Figure 4b
	Binary classification Models		Brier Score (95% CI)
			Train	Validation	Test Dominant	Test Less-prevalent
	PTC - FTC	Mix training	0.1425 (0.12-0.42)	0.2209 (0.20-0.24)	0.1974 (0.14-0.23)	0.4514 (0.24-0.48)
		Quasi Pareto	0.1959 (0.13-0.23)	0.2325 (0.18-0.24)	0.2060 (0.16-0.21)	0.2618 (0.24-0.32)
	PTC - MTC	Mix training	0.2312 (0.17-0.24)	0.2016 (0.15-0.25)	0.1481 (0.10-0.15)	0.4770 (0.31-0.48)
		Quasi Pareto	0.1946 (0.18-0.23)	0.1479 (0.12-0.15)	0.1664 (0.15-0.17)	0.3770 (0.34-0.40)
	Tertiary - Community	Mix training	0.2012 (0.15-0.23)	0.2194 (0.16-0.22)	0.2030 (0.18-0.23)	0.3362 (0.32-0.35)
		Quasi Pareto	0.2473 (0.18-0.28)	0.2374 (0.23-0.24)	0.2274 (0.15-0.24)	0.2946 (0.24-0.32)

## Sheet: Figure  4c
Figure 4c
	AUROC Disparity	Mix training	Divide and Conquer	Quasi Pareto
	|PTC - FTC|	0.273	0.087	0.069
	|PTC - MTC|	0.199	0.119	0.107
	|Tertiary - Community|	0.258	0.09	0.091

## Sheet: Figure 4d
Figure 4d
	Mix training	X-axis	‘0’	'18214'	'36429'	'72858'	'153063'
	(1)	PTC	0.4953	0.7459	0.791	0.8204	0.8662
		FTC	0.6712	0.6958	0.7471	0.704	0.6737
	Quasi Pareto	X-axis	‘0’	'18214'	'36429'	'72858'	'153063'
	(2)	PTC	0.495	0.782664	0.820249	0.813242	0.8803
		FTC	0.678	0.734749	0.7439	0.759652	0.8098
	Mix training	X-axis	‘0’	'18214'	'36429'	'72858'	'153063'
	(3)	PTC	0.5142	0.772	0.803	0.82321	0.88432
		MTC	0.6068	0.6729	0.7631	0.7403	0.65046
	Quasi Pareto	X-axis	‘0’	'18214'	'36429'	'72858'	'153063'
	(4)	PTC	0.514	0.753664	0.791249	0.819242	0.8713
		MTC	0.607	0.684749	0.74239	0.759652	0.78298
	Mix training	X-axis	‘0’	'18214'	'36429'	'72858'	'153063'
	(5)	TH	0.495	0.750266	0.821786	0.841167	0.884585
		CH	0.597	0.674749	0.728726	0.707683	0.697297
	Quasi Pareto	X-axis	‘0’	'18214'	'36429'	'72858'	'153063'
	(6)	TH	0.5142	0.759	0.83302	0.8391	0.8772
		CH	0.6938	0.6029	0.71312	0.7392	0.7798

## Sheet: Figure 5b
Figure 5b
	Model Layer
	0	0.00232715	0.00276065
	1	0.0640008	0.0651419
	2	0.0363275	0.0417268
	3	0.0495937	0.0526712
	4	0.048945	0.0574349
	5	0.0570581	0.0641445
	6	0.054581	0.0644952
	7	0.0449003	0.0565909
	8	0.123403	0.163979
	9	0.0460852	0.0628491
	10	0.14924	0.174535
	11	0.162241	0.204786
	12	0.261041	0.327072
	13	0.127625	0.186544
	14	0.197414	0.280083
	15	-0.290241	0.0044707
	16	-0.225759	0.143795
	17	-0.00789934	0.170804

## Sheet: Figure 6a
Figure 6ab
	CheXpert Dataset subgroup: Female 18-40, 40-60, 60-80, >80
		CXP subgroup	NoFinding	Cardiomegaly	LungLesion	Edema	Consolidation	Pneumonia	Atelectasis	Pneumothorax	Atelectasis	Pneumothorax	PleuralEffusion	PleuralOther	Fracture	SupportDevices
	Base	Female:18-40	0.8844	0.6415	0.8631	0.7914	0.746	0.8618	0.7148	0.7314	0.718	0.8584	0.8904	0.871	0.783	0.888
		Female:40-60	0.8773	0.7051	0.8636	0.7369	0.766	0.8309	0.7576	0.7581	0.7036	0.8682	0.8842	0.7878	0.7992	0.8737
		Female:60-80	0.8736	0.6856	0.8452	0.7142	0.7799	0.8122	0.7402	0.745	0.6906	0.8697	0.8648	0.823	0.7219	0.8773
		Female: >80	0.8297	0.6555	0.7893	0.6838	0.7425	0.8132	0.6684	0.7	0.6344	0.8372	0.8724	0.7696	0.6983	0.8842
	Quasi Pareto	Female:18-40	0.8759	0.686	0.8795	0.7919	0.7563	0.8694	0.7548	0.7313	0.7197	0.8689	0.8998	0.8711	0.7866	0.8876
		Female:40-60	0.8757	0.7151	0.8637	0.7881	0.7603	0.8369	0.7564	0.7598	0.7357	0.8513	0.8818	0.7784	0.7727	0.8732
		Female:60-80	0.8694	0.6856	0.8452	0.7442	0.7986	0.8215	0.7402	0.745	0.6906	0.8697	0.8648	0.853	0.7519	0.8973
		Female: >80	0.8469	0.6889	0.8345	0.6821	0.772	0.8229	0.6831	0.7514	0.6649	0.8904	0.8507	0.8139	0.765	0.8967
	CheXpert Dataset subgroup: Female Asian, Black, White, Other
		CXP subgroup	NoFinding	Cardiomegaly	LungLesion	Edema	Consolidation	Pneumonia	Atelectasis	Pneumothorax	Atelectasis	Pneumothorax	PleuralEffusion	PleuralOther	Fracture	SupportDevices
	Base	Female:Asian	0.877615	0.713911	0.868202	0.730996	0.727946	0.833369	0.782684	0.69332	0.679105	0.887504	0.886958	0.703932	0.72883	0.890514
		Female:Black	0.832934	0.663045	0.809977	0.760367	0.737832	0.83476	0.72446	0.677548	0.684864	0.875747	0.846325	0.736896	0.715909	0.855308
		Female:White	0.879662	0.682415	0.841698	0.729435	0.7868	0.820483	0.734833	0.798506	0.754281	0.865404	0.870164	0.810288	0.785574	0.870355
		Female:Other	0.869077	0.687564	0.86407	0.744575	0.720423	0.825845	0.728279	0.757473	0.698418	0.868235	0.88348	0.793765	0.721466	0.884757
	Quasi Pareto	Female:Asian	0.892647	0.707898	0.884232	0.742691	0.757837	0.859682	0.792824	0.722232	0.705978	0.88766	0.902478	0.756694	0.730672	0.90188
		Female:Black	0.872705	0.682848	0.847036	0.722202	0.776129	0.849645	0.744856	0.717358	0.749086	0.898285	0.891653	0.804524	0.747492	0.90685
		Female:White	0.890764	0.695232	0.850887	0.742751	0.794552	0.84064	0.741024	0.742083	0.696941	0.881581	0.885479	0.821706	0.800602	0.889163
		Female:Other	0.869077	0.687564	0.86407	0.744575	0.740423	0.825845	0.728279	0.757473	0.738418	0.868235	0.88348	0.793765	0.731466	0.884757

## Sheet: Figure 6c
Figure 6d
	CheXpert Dataset Age Group
	Age Group	Method	X-axis	0	4970	7840	15680	49269
	Average	Mix training	Female 18-80	0.6142,	0.7890,	0.8032,	0.8192,	0.841
			Female >80	0.7738	0.7529	0.71312	0.7392	0.7652
		Quasi Pareto	Female 18-80	0.6442	0.789	0.8432	0.8392	0.847
			Female >80	0.7638	0.7229	0.74312	0.7592	0.8023
	Cardiomegaly	Mix training	Female 18-80	0.5242	0.699	0.7432	0.7621	0.769
			Female >80	0.7338	0.6929	0.72312	0.7192	0.7002
		Quasi Pareto	Female 18-80	0.6042	0.739	0.7432	0.7621	0.759
			Female >80	0.6738	0.6329	0.7312	0.7592	0.7523
	Pneumonia	Mix training	Female 18-80	0.6442	0.799	0.8032	0.8421	0.8633
			Female >80	0.7638	0.7429	0.69312	0.7492	0.7893
		Quasi Pareto	Female 18-80	0.6742	0.759	0.7932	0.8721	0.8672
			Female >80	0.72738	0.7529	0.7712	0.7992	0.8345
	CheXpert Dataset Race Group
	Race Group	Method	X-axis	0	486	973	1946	15589
	Average	Mix training	Asian, White, Other	0.5342	0.779	0.8032	0.8192	0.841
			Black	0.7238	0.76829	0.74312	0.7592	0.79
		Quasi Pareto	Asian, White, Other	0.6742	0.73	0.8432	0.84392	0.8302
			Black	0.6938	0.6529	0.74312	0.7592	0.8152
	Cardiomegaly	Mix training	Asian, White, Other	0.5642	0.699	0.8032	0.8621	0.8698
			Black	0.8638	0.8129	0.7912	0.7692	0.8123
		Quasi Pareto	Asian, White, Other	0.5442	0.759	0.7932	0.8321	0.8834
			Black	0.7738	0.7429	0.7712	0.7992	0.847
	Pneumonia	Mix training	Asian, White, Other	0.4242	0.6652	0.7582	0.7672	0.7985
			Black	0.7538	0.6729	0.65312	0.6292	0.6775
		Quasi Pareto	Asian, White, Other	0.5242	0.5452	0.72832	0.7431	0.7785
			Black	0.7338	0.7329	0.74312	0.7292	0.7175

[truncated: 7 more sheets: Figure 7a, Figure 7b, Figure 7c, Supplementary Figure 1, Supplementary Table 1, Supplementary Table 2, Supplementary Table 3]
